# Supplementary material for: Isotopic resonance at 370 ppm deuterium negatively affects kinetics of luciferin oxidation by luciferase
Source: Sci Rep. 2018 Nov 2;8:16249. doi: 10.1038/s41598-018-34704-0 (PMC6215010; doi:10.1038/s41598-018-34704-0)
Supplement: Supplementary file 1 — Supplementary Dataset 1 [file 41598_2018_34704_MOESM1_ESM.xlsx]

## Sheet: Sheet1
Isotopic resonance at 370 ppm deuterium negatively affects
kinetics of luciferin oxidation by luciferase
Sergey Rodin, Paola Rebellato, Arne Lundin and Roman A. Zubarev
Non-normilised data.
Numbers in the tables are light intensity scores acquired using Luminometer 1251.
Experiment 1. Time-course of luciferase activity in 150, 300, and 10,000 ppm of deuterium (D)
	150 ppm D	300 ppm D	10000 ppm D
Day 1	56570	55350	61430
	61100	56650	62510
	61080	56460	61920
	61410	56890	60870
	61490	56200	62410
	61650	56550	60750
	62280	55270	61120
	61450	55670	59780
Day 5	51730	47050	51120
	53010	48660	54500
	53320	48400	52090
	52760	47210	52980
	53280	49340	53050
	54580	48670	52380
	53390	48070	52810
	54200	48250	51700
Day 8	46010	42400	46200
	48040	42600	47350
	46370	43830	46870
	48160	43490	46020
	47780	42870	45050
	46440	41540	46920
Day 11	44500	39440	44020
	45420	39770	43880
	46140	39300	44420
	43860	39110	42200
	44190	38060	42650
	44440	39380	42170
	44440	38450	43050
	44340	38630	42290
Day 19	39950	36460	40200
	40970	37230	40790
	41190	36300	41130
	42100	36920	40140
	40750	37170	39780
	39950	35350	40870
Experiment 2. Verification of the reduction in luciferase activity at 300 ppm
	150 ppm D	300 ppm D	600 ppm D	10000 ppm D
Day 1	43880	43610	44820	44260
	45830	44370	45720	45740
	44470	43280	46370	45770
	44880	43570	45350	46500
	44970	43680	43320	45980
	45920	41980	45130	44640
Day 3	44450	41630	44530	43320
	44700	42030	45410	44230
	45440	41900	41850	44640
	45340	41830	42130	44010
	45770	41440	42330	44950
	45630	41920	42120	44410
Day 3, verification	41380	40260	43200	43420
	42830	40870	43590	43070
	43770	41100	43460	43270
	44380	40790	42800	42750
	45030	40840	39830	42680
	44350	40540	42580	42570
Experiment 3. Detailed mapping the luciferase + luciferin kinetics in the range between
150 and 600 ppm D. Control samples with 150 ppm D were used to normalize the signals.
Group 1	150 ppm D	200 ppm D	250 ppm D	300 ppm D
	37870	35350	32040	32110
	38600	36990	32720	31800
	38150	36470	32500	31930
	38160	35650	31910	31460
	37880	36030	31430	32140
	38850	37090	31300	29880
Group 2	150 ppm D	350 ppm D	400 ppm D	450 ppm D
	32870	28640	24230	28330
	34890	28920	25140	29000
	35280	28370	25620	30020
	34760	28780	25670	29970
	34600	28800	24940	29130
	35800	28690	24800	29740
Group 3	150 ppm D	500 ppm D	550 ppm D	600 ppm D
	30380	22480		30190
		23200	29270	31270
	31900	23350	29390	32110
	31220	23220	29680	31190
	30680	22840	29420	31250
	30200	22700	30080	30250
